# Supplementary material for: Exploring of cardiac autonomic activity with heart rate variability in long-term kratom (Mitragyna speciosa Korth.) users: a preliminary study
Source: PeerJ. 2022 Oct 25;10:e14280. doi: 10.7717/peerj.14280 (PMC9615942; doi:10.7717/peerj.14280)
Supplement: Supplemental Information 1 — The heart rate variability indices between control and long-term kratom user and the linear discriminant analysis for classification between-group. [file peerj-10-14280-s001.xlsx]

## Sheet: Sheet1
ID		Age	BMI	Leaves/day	Duration	HRV_RMSSD	HRV_MeanNN	HRV_SDNN	HRV_SDSD	LFn	HFn	HRV_LFHF	HRV_SD1	HRV_SD2	HRV_SD1SD2	HRV_S	Class	Group
B10.xlsx		44	23.6244			29.7634	948.122	35.7185	29.8399	0.668235	0.292942	2.28112	21.1	45.62	0.462517	3024.04	0	Controls
B11.xlsx		43	18.2899			29.1246	873.721	43.4421	29.1965	0.717212	0.271466	2.642	20.645	57.9903	0.356008	3761.15	0	Controls
B14.xlsx		71	25.34			6.24557	638.139	15.4095	6.25679	0.776703	0.203104	3.82417	4.42422	21.3749	0.206981	297.092	0	Controls
B15.xlsx		53	23.5078			17.8321	857.639	19.6026	17.8753	0.599356	0.336168	1.78291	12.6398	24.7393	0.510919	982.374	0	Controls
B17.xlsx		48	24.1288			4.49816	693.403	9.78804	4.50424	0.660813	0.325155	2.0323	3.18498	13.3758	0.238114	133.837	0	Controls
B21.xlsx		43	19.2894			16.5673	757.631	26.3645	16.6023	0.642611	0.333613	1.92622	11.7396	35.4271	0.331373	1306.58	0	Controls
B23.xlsx		37	25.8166			7.6449	681.802	12.6375	7.65872	0.621637	0.368751	1.68579	5.41553	17.0159	0.318263	289.498	0	Controls
B25.xlsx		23	28.0618			15.8531	702.484	30.5633	15.881	0.606239	0.386156	1.56993	11.2296	41.597	0.269961	1467.49	0	Controls
B27.xlsx		49	26.8136			23.5834	809.493	40.7502	23.6337	0.755119	0.230671	3.27358	16.7116	55.024	0.303714	2888.81	0	Controls
B29.xlsx		62	26.1752			18.1358	823.06	22.2966	18.1773	0.566352	0.185297	3.05645	12.8533	28.8298	0.445834	1164.14	0	Controls
B30.1.xlsx		51	18.6453			28.774	706.802	43.6629	28.8311	0.684682	0.310251	2.20687	20.3867	58.3917	0.349136	3739.79	0	Controls
B30.2.xlsx		23	23.1405			21.9772	795.858	36.9538	22.0263	0.724471	0.25051	2.89199	15.5749	49.4904	0.314706	2421.57	0	Controls
B31.xlsx		46	28.578			11.9717	729.266	17.6796	11.9964	0.738738	0.186458	3.96196	8.48272	23.509	0.360829	626.496	0	Controls
B32.xlsx		64	24.2187			12.8903	1009.41	19.1381	12.9267	0.766573	0.213771	3.58594	9.14058	25.522	0.358145	732.889	0	Controls
B35.xlsx		49	21.9671			15.3372	948.351	30.238	15.3784	0.744924	0.244973	3.04084	10.8742	41.4108	0.262592	1414.68	0	Controls
NS146B.xlsx		45	23.8713			25.6489	860.519	30.1925	25.7109	0.591988	0.398477	1.48563	18.1804	38.5216	0.471952	2200.17	0	Controls
NS478ฉ.xlsx		60	24.1255			10.8822	799.362	21.8702	10.9066	0.686351	0.305423	2.24721	7.71216	30.0218	0.256885	727.383	0	Controls
NS495ฉ.xlsx		49	23.8713			9.68628	667.243	26.7676	9.70435	0.572292	0.415692	1.37672	6.86201	37.1107	0.184906	800.02	0	Controls
NTV55		40	24.09			17.2144	797.696	31.428	17.2491	0.647707	0.346223	1.87078	12.197	42.6608	0.285906	1634.67	0	Controls
B7	B_7.xlsx	57	25.22	6	5	9.30172	706.401	15.9614	9.32029	0.575381	0.389671	1.47658	6.59044	21.6359	0.304607	447.959	1	LKC
n13.xlsx	n_13.xlsx	51	21.783	20	33	8.89506	700.902	20.7466	8.91262	0.767105	0.216247	3.54735	6.30217	28.7018	0.219574	568.262	1	LKC
n16.xlsx	n_16	69	15.78	20	48	5.03768	569.684	8.10739	5.04567	0.674874	0.290271	2.32498	3.56783	10.9078	0.327089	122.262	1	LKC
n23.xlsx	n_23.xlsx	68	23.5883	30	30	35.0892	1054.9	40.119	35.1929	0.331399	0.52735	0.628424	24.8851	51.1036	0.486954	3995.22	1	LKC
n24.xlsx	n_24.xlsx	44	23.5883	20	24	26.4243	888.017	34.64	26.5346	0.560631	0.426862	1.31338	18.7628	44.9815	0.417122	2651.43	1	LKC
n29.xlsx	n_29.xlsx	46	17.3	30	6	28.91	1060.42	30.085	28.9916	0.43796	0.53213	0.823032	20.5002	37.0447	0.55339	2385.79	1	LKC
n31.xlsx	n_31.xlsx	56	19.3821	30	20	18.5405	862.571	19.3907	18.5845	0.340585	0.580548	0.586661	13.1412	24.1128	0.544989	995.481	1	LKC
n36.xlsx	n_36.xlsx	48	17.0392	14	18	10.816	675.117	13.3521	10.8358	0.345824	0.626923	0.551622	7.6621	17.233	0.444617	414.82	1	LKC
n38.xlsx	n_38.xlsx	49	17.6898	40	33	13.3864	808.869	31.372	13.4169	0.767024	0.219467	3.49494	9.48719	43.3989	0.218604	1293.5	1	LKC
n43.xlsx	n_43.xlsx	65	29.2969	10	20	26.9262	784.192	27.9053	26.9195	0.42076	0.537382	0.782981	19.035	22.9744	0.82853	1373.87	1	LKC
n46.xlsx	n_46.xlsx	55	27.4	9	35	8.2089	779.306	14.6791	8.22575	0.681153	0.304304	2.2384	5.81649	19.7598	0.29436	361.071	1	LKC
n55.xlsx	n_55.xlsx	45	23.0469	15	10	16.7263	791.389	22.6999	16.7607	0.529406	0.375721	1.40904	11.8516	29.7266	0.398687	1106.81	1	LKC
NTV01.xlsx	n_ntv01.xlsx	63	23.31	1	23	21.2112	952.449	27.0106	21.268	0.649497	0.323206	2.00954	15.0387	35.1989	0.42725	1662.99	1	LKC
NTV03.xlsx	n_ntv03.xlsx	49	24.22	3	14	16.3936	792.147	30.5306	16.4303	0.703936	0.264625	2.66012	11.618	41.5732	0.279458	1517.38	1	LKC
NTV05.xlsx	n_ntv05.xlsx	38	25.18	4	18	27.6877	906.614	32.7714	27.7586	0.386198	0.595666	0.648347	19.6283	42.0786	0.466467	2594.73	1	LKC
NTV11.xlsx	n_ntv11.xlsx	49	30.84	10	20	49.8959	812.482	38.4183	50.0057	0.233338	0.741767	0.314571	35.3594	41.2772	0.856633	4585.27	1	LKC
NTV14.xlsx	n_ntv14.xlsx	50	19.61	5	10	19.2188	764.365	22.8839	19.2603	0.378241	0.480415	0.787322	13.6191	29.4293	0.462773	1259.15	1	LKC
NTV16.xlsx	n_ntv16.xlsx	47	26.17	5	17	22.9021	988.261	57.7999	22.956	0.611698	0.367017	1.66667	16.2324	80.0803	0.202701	4083.74	1	LKC
NTV18.xlsx	n_ntv18.xlsx	62	24.02	8	22	12.4551	745.837	21.6821	12.4805	0.686012	0.298236	2.30023	8.82505	29.3782	0.300395	814.502	1	LKC
NTV19.xlsx	n_ntv19.xlsx	56	19.47	10	6	15.315	774.935	13.7597	15.3474	0.26647	0.715795	0.372272	10.8522	15.8627	0.684135	540.811	1	LKC
NTV22.xlsx	n_ntv22.xlsx	42	26.23	5	3	52.178	880.906	47.6838	52.3083	0.348591	0.607243	0.574055	36.9876	56.4767	0.654917	6562.58	1	LKC
NTV25.xlsx	n_ntv25.xlsx	36	31.25	20	17	31.5582	803.514	38.2331	31.6176	0.561242	0.391855	1.43227	22.357	47.0532	0.475143	3304.86	1	LKC
NTV29.xlsx	n_ntv29.xlsx	44	19.47	6	20	18.4943	769.987	21.0921	18.5344	0.447945	0.525469	0.852467	13.1058	26.7225	0.490441	1100.25	1	LKC
NTV30.xlsx	n_ntv30.xlsx	58	23.05	3	3	16.6178	822.065	25.0042	16.6562	0.498657	0.457661	1.08958	11.7777	33.3103	0.353576	1232.51	1	LKC
NTV33.xlsx	n_ntv33.xlsx	58	24.22	1	5	17.834	765.948	30.5176	17.8722	0.722882	0.264538	2.73262	12.6375	41.3436	0.305671	1641.42	1	LKC
NTV35.xlsx	n_ntv35.xlsx	42	25.6055	15	24	16.0101	747.71	24.4619	16.0439	0.645733	0.33537	1.92543	11.3447	32.6458	0.34751	1163.51	1	LKC
NTV37.xlsx	n_ntv37.xlsx	51	21.75	4	10	30.6413	862.256	36.5521	30.703	0.6914	0.243697	2.83713	21.7103	45.6807	0.475262	3115.65	1	LKC
NTV50.xlsx	n_ntv50.xlsx	50	18.87	6	8	17.6299	779.573	28.4625	17.6681	0.408449	0.584512	0.698786	12.4932	38.3169	0.326051	1503.89	1	LKC
NTV51.xlsx	n_ntv51.xlsx	53	21.3	6	30	41.8587	842.107	39.8928	41.9569	0.3011	0.682479	0.441185	29.668	48.076	0.617106	4480.91	1	LKC
NTV52.xlsx	n_ntv52.xlsx	32	28.65	4	5	17.9446	665.074	27.5957	17.9773	0.511622	0.472465	1.08288	12.7119	36.7558	0.345847	1467.86	1	LKC
NTV53.xlsx	n_ntv53.xlsx	58	19.49	1	25	9.15046	780.091	16.5457	9.16443	0.691259	0.28614	2.41581	6.48023	22.5178	0.287783	458.423	1	LKC
